# Supplementary material for: A critique of general allometry-inspired models for estimating forest carbon density from airborne LiDAR
Source: PLoS One. 2019 Apr 19;14(4):e0215238. doi: 10.1371/journal.pone.0215238 (PMC6474603; doi:10.1371/journal.pone.0215238)
Supplement: S1 Dataset — (CSV) [file pone.0215238.s006.csv]

Plot	Dataset	ForestType	HL_LidarTopCanopyHeight	GL_GapFraction	ACD_AbovegroundCarbonDensity	RhoP_VolumeWeightedWoodDensity	CP_CanopyArea	HP_AverageTopCanopyHeight	BP_BasalArea	QMD_QuadraticMeanDiameter	WeibullShape	WeibullScale	LogSumD2kH	LogSumDkCkH
HV_01B	Calibration	Maple	18.2795462	0.003684807	98.98137654	0.44025681	3914.273801	17.53186085	36.47240159	32.63577988	1.370619595	26.43006096	13.60988875	10.92791687
HV_02B	Calibration	Mixed	13.96164306	0.004923198	69.8464432	0.574068609	3425.227047	14.78199682	23.99309394	21.64583724	0.982436029	10.54729932	13.01380668	10.58367544
HV_03B	Calibration	Maple	15.73508328	0.005547337	74.62178582	0.609983967	2872.163636	15.4832197	20.68791541	22.42062845	0.902642365	9.710439448	12.87872542	10.42861975
HV_04A	Calibration	Mixed	12.31554878	0.024704007	43.52303866	0.557206296	2972.041519	11.80998408	17.03883302	17.07609314	0.972218835	6.944985833	12.51766417	10.29883161
HV_04B	Calibration	Mixed	9.573642999	0.049138661	45.15663258	0.524471219	3379.840324	10.79717701	18.61108076	15.91119989	0.70644763	2.888540573	12.59613087	10.39570734
HV_06A	Calibration	Maple	12.30700735	0.056652361	58.74849318	0.602872365	2594.590426	12.98638768	18.21561708	21.98145241	1.118804768	12.88790347	12.7397821	10.30809482
HV_06B	Calibration	Maple	16.16144186	0.054657958	61.6652381	0.599265119	2904.614373	17.00966031	20.12169674	22.45719463	1.590176508	18.54984877	12.80021831	10.41569697
HV_09A	Calibration	Maple	13.71307427	0.223088924	62.59353272	0.610732426	1934.910487	18.62822995	17.02022223	29.56050384	1.18729148	21.19580599	12.82450456	10.17889206
HV_09B	Calibration	Maple	11.82741686	0.202816901	47.96868062	0.596180412	1986.389318	16.12314023	14.98518019	22.76995303	0.77432383	7.092183588	12.62448304	10.08782683
HV_10A	Calibration	Mixed	12.60070547	0.002216944	46.77434924	0.597992973	3390.369843	12.05680976	17.45852781	14.90935545	0.888912319	4.422172091	12.47375339	10.35225424
HV_10B	Calibration	Maple	10.41182365	0.000297442	46.0548671	0.582279493	2738.074909	10.77491322	15.60193137	16.42878075	0.625506733	2.030738435	12.44023525	10.20977889
HV_12A	Calibration	Maple	9.563046553	0.190524194	40.58296008	0.606593658	1891.16444	11.22695631	12.11093079	18.63598428	0.692956329	3.724948635	12.28930499	9.921156881
HV_12B	Calibration	Maple	14.46515645	0.029559205	74.19638194	0.501833073	3239.421323	14.51149041	25.44806288	25.35520672	1.143673107	16.26365869	13.14828696	10.61194186
HV_14A	Calibration	Maple	15.68556538	0.00827432	75.12301318	0.610757649	2850.692878	15.78421588	20.95711534	22.48039044	0.814047575	7.901611145	12.92428449	10.43300208
HV_17A	Calibration	Maple	15.89766001	0.098241358	66.6819474	0.614470921	2014.208538	16.60189419	17.58890705	29.57702603	1.242684207	21.46829425	12.83977075	10.21554852
HV_17B	Calibration	Maple	13.31197795	0.002964061	67.29265228	0.611760248	2977.434293	13.19594402	20.51572158	21.36979929	1.015728788	10.71659724	12.83731125	10.4328685
HV_18A	Calibration	Maple	14.37369419	0.086551047	54.4511575	0.614721447	2225.403037	14.87253707	15.79856052	23.37975248	1.586505285	19.86026737	12.56437375	10.1687129
HV_18B	Calibration	Maple	13.11367554	0.085123698	58.2263162	0.59812562	2623.965394	14.20591322	18.05415807	22.16260229	1.536510862	17.76098099	12.69079776	10.30856134
HV_19A	Calibration	Maple	16.51217654	0.007332722	71.68108	0.611750269	2962.816307	16.97254788	20.92188238	21.50523515	0.830684487	7.613624364	12.89060146	10.44300968
HV_20A	Calibration	Maple	15.69185881	0.022503516	87.5766811	0.515399614	3897.09561	16.74194767	29.5857666	24.26087643	1.204754243	16.2074739	13.28150119	10.77113921
HV_20B	Calibration	Maple	12.12075241	0.037399562	64.28745934	0.60582919	3707.310106	12.42022093	21.02878764	17.56314611	1.80823977	14.76607146	12.70232072	10.51550228
HV_21B	Calibration	Maple	19.14938967	0.005648704	104.6877211	0.611403445	3280.112976	19.20910348	27.91607294	29.5156356	1.632855553	26.14042104	13.27093112	10.68673938
HV_22B	Calibration	Mixed	19.5812176	0.001581028	115.6277618	0.459990115	3777.279711	19.66863987	38.87028816	31.71621754	0.505224619	3.483370949	13.79225841	10.95446552
HV_23A	Calibration	Mixed	11.74878872	0.005924171	70.60813434	0.532095222	4830.956458	11.83047073	27.00211138	16.44032376	0.913618077	5.7376069	12.96999502	10.765069
HV_23B	Calibration	Mixed	10.50121195	0.0266232	68.10714894	0.473643044	5294.770377	11.32241053	28.8407756	15.58413248	0.638131043	1.913010598	13.03321068	10.83573799
HV_24A	Calibration	Maple	12.78190188	0.085526316	76.79059198	0.568976726	2976.248309	13.98067679	23.13179804	24.17377564	0.819013097	9.07881064	13.06062418	10.51668685
HV_25A	Calibration	Mixed	10.13645465	0.054622902	61.33636302	0.476220652	5006.205726	10.73223701	26.74971268	15.7787128	1.100739285	7.444686266	12.91323272	10.77039405
HV_25B	Calibration	Mixed	11.73530657	0.059324288	57.76033894	0.489232439	3501.172229	12.53307856	21.92015172	19.11305713	1.15533243	10.96084473	12.83666055	10.52584796
HV_26A	Calibration	Maple	15.41204276	0.022335561	71.32511878	0.598190748	3166.869265	15.63759586	21.33944717	21.00178873	1.046110379	11.35357822	12.84997601	10.4800521
HV_26B	Calibration	Mixed	12.62672143	0.011820996	66.2826156	0.501006115	4308.635998	12.63317312	25.94530789	17.52178464	0.701650733	3.429065647	13.00693543	10.70073349
HV_27A	Calibration	Mixed	9.763022269	0.03115999	49.68990856	0.581912598	2170.465094	9.824772539	15.01350165	20.21031724	0.63096672	3.266238158	12.56516143	10.11330177
HV_27B	Calibration	Mixed	14.55094066	0.023432116	65.40337798	0.545825067	2931.559172	15.54052358	20.77569779	21.7339596	0.892372033	8.929723963	12.88652961	10.4352107
HV_28B	Calibration	Mixed	15.30648456	0.012817017	68.96744136	0.474376927	2830.566291	14.94568434	24.20923865	27.3524994	0.905658255	13.1324796	13.17553853	10.53551262
HV_29A	Calibration	Mixed	11.92148398	0.002667556	70.34402216	0.488875158	4854.743254	12.08319013	28.10115359	17.15340518	0.78600999	4.587040603	13.02281377	10.79648397
HV_29B	Calibration	Mixed	13.18318405	0.032887402	76.98016356	0.515811376	3898.702596	13.94958111	27.16142783	21.55980804	1.057338276	11.60411035	13.13693282	10.70893611
HV_30A	Calibration	Maple	10.0202372	0.005617125	34.71912848	0.608486513	2555.172862	9.800377439	12.53776955	13.65615126	0.633852716	1.204660454	12.12897	10.03144683
HV_30B	Calibration	Maple	8.501905688	0.008702065	28.38584688	0.510713564	2698.285056	8.528291786	12.46153567	13.13248544	0.721933936	1.904887677	12.0374386	10.04803224
HV_31A	Calibration	Maple	16.68738976	0.002987227	92.31018354	0.591294342	3936.696008	18.18120683	28.07542709	21.91955723	0.837031016	8.009919	13.18628159	10.73533836
HV_33A	Calibration	Mixed	14.3758356	0.020230314	80.62639022	0.45644785	4038.177959	14.91047898	30.10984081	21.67525471	0.627633183	3.542229465	13.34644348	10.78376775
HV_33B	Calibration	Mixed	14.27885449	0.009555091	87.31339152	0.480415478	3565.621901	14.85955614	30.39929145	28.3965887	1.207477955	19.76758125	13.37489067	10.76841509
HV_35A	Calibration	Maple	17.66301149	0.000560119	81.62786874	0.564176135	3571.76824	16.65763395	25.3979859	21.74335954	0.744785687	6.265149143	13.0789265	10.63644037
HV_35B	Calibration	Maple	21.5086413	0.002851324	112.5561107	0.539444657	3913.900646	21.19652454	34.09274255	30.71900276	1.859526373	28.89914136	13.49111811	10.87989793
HV_36B	Calibration	Maple	16.23077821	0.095754868	67.4263414	0.586450913	3024.676516	16.33065468	20.61165011	21.34519852	1.215024007	13.70686432	12.83421602	10.44095786
HV_37A	Calibration	Maple	10.09558011	0.121465296	65.63049804	0.569616863	3488.658026	12.73800374	22.61793401	20.28301471	1.337171907	14.2401331	12.88071383	10.54929701
HV_39A	Calibration	Maple	19.65776988	0.010580261	69.68314548	0.596974385	2631.139546	18.83796464	19.58702281	24.02688117	1.230666262	16.54934821	12.83569501	10.36691119
HV_39B	Calibration	Maple	19.85680489	0	97.06310178	0.597686757	3177.084443	20.16831838	26.3512959	26.32893955	0.937231715	12.61728973	13.23823164	10.62878449
HV_42A	Calibration	Maple	16.01292011	0.003828158	81.47267986	0.562839922	3727.67756	16.03436777	25.79622361	21.66127948	1.204910005	13.9093346	13.07688429	10.66007228
HV_42B	Calibration	Maple	18.83470289	0.008547009	79.93554782	0.612378075	2825.634377	18.71185244	21.97435676	25.81002943	1.51458432	21.3622292	12.98821284	10.4693672
HV_44A	Calibration	Mixed	14.71713129	0.011219793	78.8593388	0.478167794	3614.586687	15.57243323	28.31146437	25.01640989	1.075374546	14.72420743	13.26108264	10.71805225
HV_44B	Calibration	Mixed	16.29760047	0.076306508	84.94266206	0.467073561	3274.491169	16.14671197	29.87806667	30.68602417	1.073706693	19.66755106	13.40838053	10.73193306
HV_45B	Calibration	Maple	12.97870869	0.077743902	57.67890556	0.541600367	2945.265083	13.60491652	19.3983576	20.08916236	0.993149394	9.332773456	12.75977409	10.38804798
HV_47A	Calibration	Mixed	14.4222399	0.018186227	79.84791388	0.557319989	4132.790056	14.22937627	27.02084156	20.0948467	1.024608971	10.06156902	13.07442984	10.72314339
HV_47B	Calibration	Mixed	16.61328472	0.011388418	108.3713597	0.509133669	4395.434349	17.05145791	36.19547334	27.00372337	1.164927908	18.05823038	13.53028611	10.95181375
HV_49A	Calibration	Mixed	9.661563981	0.190970506	42.97602606	0.443499401	2667.16792	11.44447761	17.62836545	20.69642998	1.225988179	13.24265351	12.64417879	10.29470852
HV_49B	Calibration	Mixed	12.21972104	0.111366726	55.86497212	0.516990841	3597.484991	13.1373972	21.49429627	18.00716945	1.042094883	8.638214322	12.77976631	10.51961471
HV_50A	Calibration	Mixed	16.24473508	0.025548717	77.08627476	0.516619967	3052.377769	16.00700239	24.60871101	27.18420046	1.551302837	23.16375612	13.12024193	10.57361667
HV_50B	Calibration	Mixed	16.92317899	0.01675	84.72399702	0.45093712	3932.843591	16.08436681	32.08121533	27.30173118	1.355496142	20.99131561	13.39062094	10.83566739
HV_51B	Calibration	Mixed	14.18143401	0.007412898	93.85238748	0.508084185	3503.26815	14.84225033	29.83119096	27.56165888	0.957801074	14.43153238	13.37013633	10.74742705
HV_52A	Calibration	Maple	16.2293604	0.008643161	77.74665624	0.476173357	3540.054332	16.57401422	27.62256965	25.1506783	1.130475766	15.81797403	13.22344868	10.69597844
HV_52B	Calibration	Maple	17.86781856	0.004648619	85.35606272	0.540880235	3454.574248	18.81271395	26.54836173	23.97647089	0.939367082	11.16673389	13.1945972	10.65723317
HV_53A	Calibration	Maple	16.3723095	0.010452962	91.15271708	0.530687906	3272.363544	15.8609467	28.12993058	27.90361516	0.851834352	12.24986733	13.30566265	10.68772981
HV_53B	Calibration	Maple	18.02256606	0.054674906	88.92941644	0.613646114	2960.381571	19.16485595	23.85996895	26.04060017	1.097481183	16.00108393	13.10397893	10.53999863
HV_56A	Calibration	Maple	10.36746344	0.157688889	47.97887224	0.5281934	2393.155217	11.25452424	16.2451222	20.75849826	0.899448702	8.465919268	12.59815663	10.2028076
HV_56B	Calibration	Maple	7.104104567	0.221140074	31.1658701	0.591104851	1666.443245	8.9345135	9.751990544	17.19400505	0.748953782	3.957593427	11.98010254	9.733847965
HV_58A	Calibration	Maple	12.53726767	0.001387512	68.6784612	0.567178856	3206.509291	13.12376968	22.08754206	20.96229204	0.770719354	6.431289223	12.91733949	10.50554656
HV_58B	Calibration	Maple	10.79358407	0.010560816	60.79275254	0.561151678	3151.686389	11.04114917	20.40432698	19.72095606	0.873792827	7.358159701	12.78769479	10.44467742
HV_59A	Calibration	Maple	12.35620301	0	67.43867878	0.602541075	3476.721162	12.53019293	20.78129297	17.03310888	0.533625459	1.143787335	12.78109449	10.48021553
HV_60A	Calibration	Mixed	17.13441283	0.120468793	72.00148202	0.543800632	3161.063481	18.65142237	22.95151146	23.43715481	1.408820765	18.07359821	12.98711126	10.53126752
HV_60B	Calibration	Mixed	14.77756284	0.002944641	79.19546846	0.475293254	4673.224809	15.21231019	30.69036	19.34665118	0.6537313	3.386693247	13.23363395	10.84458469
HV_61B	Calibration	Mixed	13.64426578	0.034910941	71.51931166	0.537320324	4948.953973	14.34517423	28.20887252	17.41694868	1.401364691	12.01448601	12.99633803	10.80780982
HV_62A	Calibration	Maple	17.50575216	0.007434302	88.49210282	0.615475177	3175.901212	18.17447111	24.45218115	25.25829031	1.322240229	18.5530436	13.07843115	10.58003404
HV_62B	Calibration	Maple	15.90547004	0.002887855	78.07673618	0.614562546	3249.167842	16.34321648	22.46214243	21.27267517	1.09300895	11.71142706	12.95520881	10.51967902
HV_71A	Calibration	Mixed	12.92745528	0.052892562	75.31016468	0.468697036	3635.665156	13.53720297	28.02049634	23.53694202	0.715749421	6.331187976	13.24724633	10.71012697
HV_71B	Calibration	Mixed	16.12580161	0.003673898	91.10882598	0.512249188	4487.050711	15.83849155	31.92487083	22.4849336	1.254896931	15.17394143	13.30586566	10.86598255
HV_72B	Calibration	Mixed	16.62782559	0.022161609	113.1229309	0.496972229	3802.38778	16.60031942	36.12698034	30.82820298	0.736055954	10.67754188	13.64244594	10.90766142
HV_75A	Calibration	Maple	16.02142497	0.005945303	79.81910936	0.608488094	2950.040576	15.76932129	22.10664609	24.11536323	1.164987079	15.40852471	12.96169697	10.48597633
HV_75B	Calibration	Maple	12.82394118	0.014414967	62.1718395	0.60260815	2837.274142	12.45968921	19.67034727	21.37818316	0.934457214	9.545206759	12.80372267	10.38840356
HV_76B	Calibration	Maple	13.7395432	0.048526863	60.36213726	0.612697899	2995.339985	13.39743477	18.81430411	19.40754408	1.17142737	11.47096792	12.67051362	10.37425967
HV_79A	Calibration	Maple	12.36537293	0.013422819	62.7255036	0.605791601	3348.207023	12.70547481	21.16531811	19.2398539	0.988852694	8.864457094	12.80664162	10.48817813
HV_79B	Calibration	Maple	17.1850378	0.093695462	68.32555912	0.601058158	3285.522391	17.86382277	21.86052744	20.53588434	1.07491521	11.21210954	12.87683834	10.50608146
HV_80B	Calibration	Mixed	14.21417831	0.049381037	66.77437608	0.574543243	3114.410833	15.34629435	23.03924357	22.26016166	0.626720809	3.924699263	13.01949842	10.52594825
HV_81B	Calibration	Mixed	14.20037319	0.009259259	93.46815386	0.560661343	4442.344094	14.5274444	30.64741129	19.95441131	0.612706085	2.874016039	13.3069826	10.82410241
HV_82A	Calibration	Maple	15.98083065	0.002486016	80.32782352	0.598825465	3463.937067	16.03532033	24.76681794	22.40837395	1.042883269	12.22568371	13.0519395	10.61101224
HV_82B	Calibration	Maple	13.71101405	0.018450523	66.4634496	0.599477086	2760.894813	14.25507594	20.30256137	23.50214757	1.09854584	14.13218091	12.85988833	10.40643844
HV_83B	Calibration	Maple	13.29338356	0.024355807	86.60204914	0.487912098	3181.731019	14.7355881	28.4797155	29.10723808	0.909382814	14.33384228	13.36453925	10.68637284
HV2_103A	Calibration	Mixed	13.05198191	0.062983425	60.03531024	0.607733571	5209.529365	15.62817006	39.87441029	24.4108217	1.297497119	17.46446344	13.6116971	11.06436728
HV2_103B	Calibration	Mixed	12.95060188	0.074656751	82.76046862	0.427138465	3114.198175	14.18817985	27.44192493	30.16454182	1.233745922	20.55536918	13.30576337	10.65628063
HV2_105A	Calibration	Mixed	14.12532258	0.065766359	77.3228221	0.46241275	3247.375719	15.02138235	28.27043202	29.70237661	1.376656571	23.66199533	13.31337446	10.69098952
HV2_105B	Calibration	Mixed	13.5416706	0.063414019	67.66440274	0.479589245	4805.049195	14.67190204	34.84240824	22.76524138	1.15488739	14.1063457	13.41769299	10.94665603
HV2_106B	Calibration	Mixed	15.87888041	0.023533715	65.40105716	0.506970622	3931.845662	16.15322129	29.84292795	23.99406366	0.997908984	13.63900169	13.28641319	10.78000832
HV2_110A	Calibration	Mixed	15.76117677	0.019614999	74.9444495	0.497895807	4457.598292	15.95253761	34.14036281	24.91954483	1.300916469	18.22016654	13.41543245	10.91420186
HV2_110B	Calibration	Mixed	14.30128902	0.006140702	111.6565006	0.453179893	3808.369102	14.53640472	28.48113864	23.58359105	0.93815196	11.11939547	13.22242118	10.7383526
HV2_111B	Calibration	Mixed	14.81651824	0.004023937	74.33342566	0.497744653	4456.370424	14.53581119	35.94270394	24.03797291	0.577939902	3.390001657	13.5582496	10.94191377
HV2_118A	Calibration	Mixed	18.28228342	0.001669051	73.57480214	0.527950299	4241.418774	17.8768956	41.21584836	31.76768072	0.813258054	13.56993169	13.80096245	11.03195373
HV2_118B	Calibration	Mixed	15.75471385	0.021509531	73.92558748	0.569925722	4349.024254	15.0337703	41.20118026	31.88489837	0.959198823	17.13284737	13.75863509	11.04244866
HV2_122A	Calibration	Mixed	14.86227862	0.023597961	86.21591984	0.561224849	4308.334426	15.88043805	39.24194485	28.47999868	0.671355912	7.314230686	13.71405244	10.99888885
HV2_122B	Calibration	Mixed	12.131959	0.034324643	92.39482434	0.598371657	4311.819461	12.37904369	27.72933981	19.13754863	0.760912994	5.080481219	13.11352272	10.74995428
HV2_123A	Calibration	Mixed	10.07294968	0.046704109	91.86627026	0.421817572	4225.222815	10.5378887	26.92651524	19.91995091	1.405804455	14.57378391	13.03959826	10.7288617
HV2_126A	Calibration	Mixed	15.70953875	0.069301804	122.6266382	0.475305071	3623.049948	17.16339794	34.02402021	29.79462764	0.706328559	8.914060542	13.590544	10.84823363
HV2_126B	Calibration	Mixed	16.39816607	0.049917763	113.8106093	0.460347336	4277.745806	16.83961034	35.40779438	28.27254765	1.614959184	24.66120039	13.49529892	10.93118874
HV2_137A	Calibration	Maple	19.71786342	0.011444921	83.95764082	0.474744168	3760.965899	19.18058164	27.9322113	24.10638052	1.398261193	18.30688616	13.19105473	10.72236078
HV2_137B	Calibration	Mixed	16.16770412	0.008730447	86.03029732	0.374919255	4804.585648	16.43265334	30.6652901	20.42399398	1.84778649	18.08074979	13.1629471	10.86007035
HV2_139B	Calibration	Maple	13.28737303	0.007418398	106.5474517	0.488050413	3809.55716	13.63004641	20.72157444	15.57227221	0.686407655	2.425333193	12.70150266	10.50555503
HV2_143A	Calibration	Mixed	11.6349449	0.118772018	62.33674236	0.493783361	3673.571747	12.61469582	21.70695382	17.48518716	0.798940056	4.871845188	12.78749409	10.53141101
HV2_143B	Calibration	Mixed	8.241920375	0.223286662	49.22861022	0.49234854	1858.640469	11.78695915	10.95462677	17.72402553	1.097802213	9.253499435	12.10295548	9.848793655
HV2_145A	Calibration	Mixed	13.24444373	0.009442871	99.21603744	0.413226892	5428.912989	12.7034	29.76708991	15.79070263	0.572225411	1.314831096	13.05322085	10.86741783
HV2_145B	Calibration	Mixed	13.06727414	0.005847953	75.41622342	0.432439713	4375.065152	14.28803059	25.87067307	17.97044524	1.122639681	9.669688391	12.94618028	10.70950521
HV2_146A	Calibration	Mixed	10.33830834	0.047079725	58.81420006	0.447557764	4294.385193	10.81473881	22.05406525	15.40009982	1.593475725	11.23776084	12.67328756	10.5911983
HV2_146B	Calibration	Mixed	11.25665811	0.01679916	23.41575114	0.413792784	5304.303336	11.29366473	27.65043871	15.27936838	1.023454254	6.239864135	12.93230391	10.81004215
HV2_148A	Calibration	Mixed	11.50459829	0.014082483	52.59933286	0.505044608	4920.209306	11.74911716	26.96728368	16.72147092	1.643714755	12.9347706	12.92018545	10.77428902
HV2_148B	Calibration	Mixed	12.41455373	0.013628104	90.57356392	0.454543547	4645.634992	12.97805764	28.0822412	17.4964331	0.769141286	4.310957214	13.11114117	10.77639307
HV2_152A	Calibration	Mixed	11.346	0.062910284	77.69559618	0.463750074	4994.066967	12.96496607	35.17115077	21.33294429	0.855374019	7.964136346	13.41903995	10.96182102
HV2_152B	Calibration	Mixed	11.02140727	0.211908476	87.6437019	0.446575566	3890.407315	14.35803332	29.90482047	24.94307244	1.245638045	17.34838146	13.28825522	10.78025676
HV2_153B	Calibration	Mixed	11.1888656	0.071500504	78.54777278	0.471332489	4303.561642	12.86889508	25.75975914	17.72457004	0.920232694	6.745383355	12.98035745	10.69758335
HV_01A	Validation	Maple	16.16292431	0.009893048	79.84293372	0.518335946	3141.43626	16.79018412	25.77345963	27.68978185	1.527421134	23.41216588	13.18985942	10.61366064
HV_02A	Validation	Mixed	13.64855805	0.024497903	73.77483462	0.448229468	3660.681826	13.87158879	28.41221524	22.66842142	0.482053173	1.461194882	13.2841599	10.71862959
HV_05A	Validation	Maple	11.93675805	0.016952494	73.49651584	0.550715309	4760.951999	12.32457932	26.96887333	17.3250082	1.542597589	12.85138302	12.95441211	10.76384857
HV_05B	Validation	Maple	8.433041801	0.101380936	39.65927456	0.571045099	2735.673261	9.404249423	14.91780559	15.8088666	0.789230964	3.787908087	12.36352645	10.17779419
HV_11A	Validation	Maple	9.675244444	0.023919977	51.29491176	0.539278692	3370.414345	9.430604113	18.65305873	16.77485847	1.415910838	11.46915486	12.56530928	10.40192629
HV_11B	Validation	Maple	9.937633552	0.002583277	46.62962882	0.450956399	3316.952199	9.682857143	20.02413772	18.87015467	1.623784841	15.16276471	12.69582979	10.4491655
HV_14B	Validation	Maple	16.91143266	0.009925558	81.01958518	0.615075573	2943.16072	16.65535032	22.20484285	23.31724519	0.740335351	7.004178567	12.98551871	10.48566782
HV_15A	Validation	Maple	12.75296909	0.016119941	66.98281678	0.584088228	3196.100504	13.02743326	20.9005007	19.89980258	0.871660697	7.461859684	12.82115367	10.46562463
HV_15B	Validation	Maple	13.60660576	0.004697776	75.38955534	0.613420517	3205.860322	13.46814795	21.93885048	21.649051	1.233320356	14.39677878	12.88356955	10.50434407
HV_19B	Validation	Maple	19.55132108	0.026164226	92.49336664	0.606953682	3052.905945	20.01524788	24.89676678	27.60449901	1.533100543	23.51253417	13.13284177	10.58295905
HV_21A	Validation	Maple	17.98509177	0.015904994	88.23272812	0.602386024	3323.900818	18.35409562	25.09957229	24.98349768	1.475023894	20.18568144	13.08651564	10.61233135
HV_22A	Validation	Mixed	16.44885645	0.001124859	76.35005034	0.566669954	2876.140869	16.40890932	22.6768263	23.934862	0.635481826	4.842414201	13.05583719	10.49144786
HV_24B	Validation	Maple	10.74012564	0.084536661	68.7806746	0.494150912	2925.007126	11.97998283	23.41411726	24.9214516	0.764985781	8.139205601	13.09507978	10.52046398
HV_28A	Validation	Mixed	17.06601169	0.000711997	60.55214594	0.523556787	2942.672509	17.2269854	20.52302264	21.00945894	0.749711664	5.743950961	12.86613906	10.42658477
HV_31B	Validation	Maple	10.71027674	0.182478959	53.5922555	0.599017202	2371.198549	13.778255	16.19957225	20.55876025	0.902975769	8.292976195	12.62972207	10.19425099
HV_34A	Validation	Maple	14.52280947	0.003571429	77.71270714	0.549059986	2973.139111	14.23184998	23.53272495	25.41160982	1.023241013	14.27673052	13.07222966	10.53175753
HV_34B	Validation	Maple	14.11366296	0.006932409	68.99790338	0.598689657	2798.795224	13.56126536	19.97719605	21.70328359	0.818093522	7.49736756	12.85785078	10.39306786
HV_36A	Validation	Maple	15.59752688	0.124622682	68.15382992	0.605391134	2488.58077	16.26382286	19.15199705	24.32839645	0.939373747	11.6660961	12.84951395	10.33294431
HV_37B	Validation	Maple	11.79133333	0.0154209	61.35986752	0.595508547	3224.928847	11.76917637	19.93438556	18.57024268	0.814776344	5.748119253	12.72703162	10.43469732
HV_41A	Validation	Maple	17.03827365	0.016083738	82.57326284	0.60602712	3146.007166	17.32362454	23.40112049	23.93710991	1.23159566	16.38157006	13.0167001	10.54448834
HV_41B	Validation	Maple	14.35242838	0.057795514	52.0206223	0.61068928	2098.074166	14.9234599	14.63406951	21.80191201	1.043172527	11.71054937	12.50405065	10.09228717
HV_43A	Validation	Mixed	15.71906209	0.047871459	78.4443801	0.499707022	3055.711744	16.75387931	25.42573558	25.9699554	0.749619815	8.441896672	13.20861978	10.59139193
HV_43B	Validation	Mixed	16.2350033	0.045086298	94.64552898	0.49464703	3438.500476	18.0663448	30.35057477	28.37382597	0.925694169	14.02048121	13.4232242	10.75288422
HV_45A	Validation	Maple	14.50689084	0.02660368	82.0735129	0.502188679	4162.539521	14.58081472	29.20976194	22.3579819	1.383178433	16.46793236	13.2011546	10.78207885
HV_51A	Validation	Mixed	17.56565076	0.001434426	115.8464296	0.469118179	5097.767403	17.67940981	42.3862487	28.50910022	1.650540097	25.08362697	13.67826096	11.10997485
HV_59B	Validation	Maple	13.57037838	0.001045539	72.72630186	0.594270917	3268.510274	13.28890467	21.63071051	20.30496385	0.920657577	8.701759333	12.85678577	10.49759516
HV_72A	Validation	Mixed	16.902836	0.003333333	87.1535907	0.497410353	3551.270423	17.12007822	29.3183291	25.45736359	0.791305256	8.837921469	13.35881618	10.73387173
HV_73A	Validation	Mixed	12.2091591	0.016335898	49.90524742	0.521817159	4202.80927	12.44599206	21.25591222	15.06804143	1.4733671	10.08576902	12.62438447	10.55868267
HV_73B	Validation	Mixed	11.7203677	0.013119756	58.57884514	0.514054316	4910.235836	12.41875411	24.8002382	14.87027095	1.095358714	6.732766033	12.78347439	10.71231725
HV_76A	Validation	Maple	15.30671272	0.051191391	57.16851318	0.602941353	2578.842541	14.61037113	16.90947166	19.96747726	0.882317009	7.660310663	12.6087989	10.2531686
HV_78A	Validation	Maple	13.97930435	0.016949153	57.15589202	0.596985263	3293.326264	13.70432139	19.75002748	18.43414722	1.335779233	12.26893212	12.68901962	10.43555964
HV_80A	Validation	Mixed	17.04060066	0.009115463	80.02276086	0.589310488	3429.480593	16.55836546	24.69116525	23.36224697	1.521377612	18.94388743	13.04944217	10.60740201
HV_81A	Validation	Mixed	18.09787261	0.022452504	91.29654714	0.555360171	3653.946114	17.69170772	29.15173987	25.83746513	1.089265811	15.42350223	13.29240602	10.74383239
HV_83A	Validation	Maple	10.47857548	0.035133718	51.35473084	0.610501157	2560.094909	10.83299916	15.82742861	18.26592927	0.673601459	3.430962684	12.50867298	10.20208634
HV2_106A	Validation	Mixed	14.71858474	0.009035738	64.7319789	0.609441634	4396.282519	15.18681927	37.75716219	27.667818	0.876703154	12.62298086	13.60896734	10.98085841
HV2_123B	Validation	Mixed	7.54997505	0.121708185	37.58861754	0.468156711	2872.828488	7.952986364	16.02478346	16.97596673	1.497269198	12.18609134	12.41848167	10.24796206
HV2_125A	Validation	Mixed	8.971806137	0.190695725	104.3979545	0.467546726	3660.755346	11.23197642	21.93167508	17.85413885	0.906028437	6.735961101	12.81046816	10.53774083
HV2_125B	Validation	Mixed	11.1063	0.071570577	57.73850836	0.472680042	5017.978343	13.34610351	29.68400735	17.86654071	1.102247327	9.083041606	13.09311721	10.84565786
HV2_139A	Validation	Maple	14.48536745	0.000621504	46.17150834	0.375706851	3028.043184	14.47381955	19.19652284	18.17399836	0.593365633	2.066145982	12.7532581	10.38293562
HV2_153A	Validation	Mixed	15.95800283	0.100460358	64.43985936	0.417941149	4638.883567	15.5347585	26.02652748	16.81509662	1.187666707	9.324843674	12.92239417	10.7293162
